# Supplementary material for: The impact of coal miners’ emotions on unsafe behavior: A study on the mediated effects with a moderating role
Source: PLoS One. 2025 Sep 22;20(9):e0331127. doi: 10.1371/journal.pone.0331127 (PMC12453193; doi:10.1371/journal.pone.0331127)
Supplement: S1 Data — (XLSX) [file pone.0331127.s001.xlsx]

## Sheet: Raw Processed Data on
QJ1	QJ2	QJ3	QJ4	QJ5	QJ6	QJ7	QJ8	QJ9	QJ10	QX1	QX2	QX3	QX4	QX5	QX6	QX7	QX8	QX9	QX10	FW5	FW11	FW15	FW25	FW29	FW34	FW43	XL1	XL2	XL3	XL4	XL5	XL6	XL7	XL8	XL9	XL10	XL11	XL12	XL13	XL14	XL15	XL16	XL17	XL18	XL19	XL20	A1	A2	A3
5	5	5	5	5	5	5	5	5	5	5	5	5	5	5	5	5	5	5	3	5	5	5	4	4	4	5	1	1	1	1	2	4	2	4	2	4	4	2	2	4	2	2	3	2	4	4	4	2	4
5	5	5	5	5	5	5	5	5	5	1	1	1	1	1	1	1	1	1	1	5	5	5	5	5	5	5	1	1	1	1	1	1	1	1	1	1	1	1	1	1	1	1	1	1	1	1	1	1	1
5	5	5	5	5	5	5	5	5	5	5	1	1	1	1	5	5	5	5	5	5	5	5	5	5	5	5	1	1	1	1	1	1	1	1	1	1	1	1	1	1	1	1	1	1	1	5	1	1	1
5	5	5	5	5	5	5	5	5	5	1	1	1	1	1	1	1	1	1	1	5	5	5	5	5	5	5	1	1	1	1	1	1	1	1	1	1	1	1	1	1	1	1	1	1	1	1	1	1	1
5	5	5	5	5	5	5	5	5	5	2	2	2	1	2	2	5	2	2	2	5	5	5	5	5	5	5	2	2	2	2	2	5	2	2	1	2	2	2	2	2	2	4	4	2	2	2	2	2	1
5	5	5	5	5	5	5	5	5	5	1	1	1	1	1	1	5	5	1	5	5	5	5	5	5	5	5	5	5	5	1	5	5	1	5	1	1	1	1	1	1	1	1	1	1	5	4	1	1	1
5	5	5	5	5	5	5	5	5	5	1	1	1	1	1	1	1	1	1	1	5	5	5	5	5	5	5	4	1	2	1	1	1	1	1	1	1	1	1	1	1	1	1	1	1	1	1	1	1	1
5	5	5	5	5	5	5	5	5	5	1	1	1	1	1	1	3	1	1	1	5	5	5	5	5	5	5	1	1	1	1	1	1	1	1	1	1	1	1	1	1	1	1	1	1	1	1	1	1	1
5	5	5	5	5	5	5	5	5	5	1	1	1	1	1	1	1	1	1	1	5	5	5	5	5	5	5	1	1	1	1	1	1	1	1	1	1	1	1	1	1	1	1	1	1	1	1	1	1	1
5	5	5	5	5	5	5	5	5	5	1	1	1	1	1	1	1	1	1	1	5	5	5	5	5	5	5	5	1	5	1	3	1	1	1	1	2	1	1	1	1	1	1	1	1	1	1	1	1	1
5	5	5	5	5	5	5	5	5	5	5	5	5	5	5	5	5	5	5	5	5	5	5	5	5	5	5	5	1	2	1	2	2	2	2	2	5	1	1	4	2	5	2	2	5	4	4	5	1	2
5	5	5	5	5	5	5	5	5	5	1	1	1	1	1	1	5	1	1	1	5	5	5	5	5	5	5	5	1	1	1	1	1	1	1	1	1	1	1	1	1	1	1	1	1	1	1	1	1	1
5	5	5	5	5	5	5	5	5	5	1	1	1	1	1	1	1	2	1	1	5	5	5	5	5	5	5	2	1	1	1	1	1	1	1	3	1	1	1	1	1	4	1	1	2	1	1	1	1	1
5	5	5	5	5	5	5	5	5	5	1	1	1	1	1	1	5	5	1	4	5	5	5	5	5	5	5	2	1	1	1	1	1	1	1	1	1	1	1	1	1	1	1	1	1	1	1	1	1	1
5	5	5	5	5	5	5	5	5	5	1	1	1	1	1	1	5	5	1	1	5	5	5	5	5	5	5	5	1	1	1	1	1	1	1	1	1	1	1	1	1	1	1	1	1	1	1	1	1	1
5	5	5	5	5	5	5	5	5	5	5	1	5	1	1	1	1	1	1	1	5	5	5	5	5	5	5	1	1	1	1	1	5	1	1	5	1	1	1	1	1	1	1	1	1	5	1	1	1	5
5	5	5	5	5	5	5	5	5	5	1	1	1	1	1	5	5	5	5	5	5	5	5	5	5	5	5	1	1	1	1	1	1	1	1	5	1	1	1	5	1	1	1	1	5	5	5	1	5	5
5	5	5	5	5	5	5	5	5	5	1	1	1	1	1	1	1	1	1	1	5	5	5	5	5	5	5	1	1	1	1	1	1	1	1	1	1	1	1	1	1	1	1	1	1	1	1	1	1	1
5	5	5	5	5	5	5	5	5	5	1	1	1	1	1	1	1	1	1	1	5	5	5	5	5	5	5	1	1	5	1	1	1	1	1	5	1	1	1	1	1	1	1	1	1	5	5	5	5	5
5	5	5	5	5	5	5	5	5	5	1	1	1	1	1	1	1	1	1	1	5	5	5	5	5	5	5	1	1	1	1	1	1	1	1	1	1	1	1	1	1	1	1	1	1	1	1	1	1	1
5	5	5	5	5	5	5	5	5	5	3	4	3	1	1	1	3	3	2	3	5	5	5	5	5	5	5	3	1	1	1	1	3	2	1	3	1	1	1	3	3	3	3	3	3	2	3	2	2	2
5	5	5	5	5	5	5	5	5	5	1	1	1	1	1	1	5	5	1	1	5	5	5	5	5	5	5	1	1	1	1	1	5	1	1	5	1	1	1	1	1	1	1	1	1	1	1	1	1	1
5	5	5	5	5	5	5	5	5	5	1	1	1	1	1	1	1	1	1	1	5	5	5	5	4	4	4	3	2	2	2	1	1	1	2	3	2	2	2	2	2	3	2	3	3	2	3	4	2	3
5	5	5	5	5	5	5	5	5	5	1	1	1	1	1	1	3	1	1	1	5	5	5	5	5	5	5	5	1	1	1	1	1	1	1	1	1	1	1	1	1	1	1	1	1	1	1	1	1	1
5	5	5	5	5	5	5	5	5	5	5	5	1	1	1	1	1	1	1	1	5	5	5	5	5	5	5	1	1	1	1	1	1	1	1	1	1	1	1	1	1	1	1	1	1	1	1	1	1	1
5	5	5	5	5	5	5	5	5	5	1	1	1	1	1	1	1	1	1	1	5	5	5	5	5	5	5	1	1	1	1	1	1	1	1	1	1	1	1	1	1	1	1	1	1	1	1	1	1	1
5	5	5	5	5	5	5	5	5	5	5	1	1	1	1	1	5	5	1	3	5	5	5	5	5	5	5	1	1	1	1	1	1	2	1	2	1	1	1	1	1	1	1	5	1	1	1	5	1	5
5	5	5	5	5	5	5	5	5	5	1	1	1	1	1	1	1	1	1	1	5	5	5	5	5	5	5	1	1	1	1	1	1	1	1	1	1	1	1	1	1	1	1	1	1	1	1	1	1	1
5	5	5	5	5	5	5	5	5	5	1	1	1	1	1	1	1	2	1	2	5	5	5	5	5	5	5	1	1	1	1	1	2	1	1	3	1	1	1	1	1	2	1	1	2	2	3	2	1	1
5	5	5	5	5	5	5	5	5	5	3	3	4	3	3	3	5	5	5	5	5	5	5	5	5	4	4	4	2	2	2	2	2	2	3	4	4	3	2	3	3	4	3	4	4	3	3	3	2	3
5	5	5	5	5	5	5	5	5	5	5	5	1	1	1	1	1	1	1	1	5	5	5	5	5	5	1	1	1	1	1	1	1	1	1	1	1	1	1	1	1	1	1	1	1	1	1	1	1	5
5	5	5	5	5	5	5	5	5	5	1	1	1	1	1	1	5	5	1	1	5	5	5	5	5	5	5	1	1	5	1	1	5	1	1	5	1	1	1	1	1	5	1	1	5	1	1	5	5	5
5	5	5	5	5	5	5	5	5	5	1	1	1	1	1	1	1	1	1	1	5	5	5	5	5	5	5	1	1	1	1	1	1	1	1	1	1	1	1	1	1	1	1	1	1	1	1	1	1	1
5	5	5	5	5	5	5	5	5	5	1	1	1	1	1	2	4	1	1	1	5	5	5	5	5	5	5	5	1	4	1	4	3	3	2	3	1	1	1	3	1	3	1	3	1	3	1	1	1	1
5	5	5	5	5	5	5	5	5	5	1	1	1	1	1	1	1	1	1	1	5	5	5	5	5	5	5	1	1	1	1	1	1	1	1	1	1	1	1	1	1	1	1	1	1	1	1	1	1	1
5	5	5	5	5	5	5	5	5	5	5	3	3	4	4	3	4	4	3	4	5	5	5	5	5	5	5	1	1	1	1	1	1	1	1	5	1	1	1	3	1	1	1	1	3	3	1	1	1	1
5	5	5	5	5	5	5	5	5	5	1	1	1	1	1	1	1	1	1	1	5	5	5	5	5	5	5	3	1	1	1	1	1	1	1	1	1	1	1	3	1	1	1	1	1	1	1	1	1	1
5	5	5	5	5	5	5	5	5	5	5	5	5	5	5	5	5	5	5	5	5	5	5	5	5	5	5	1	1	1	1	1	1	1	1	1	1	1	1	1	1	1	1	1	1	1	1	1	1	1
5	5	5	5	5	5	5	5	5	5	5	5	5	5	5	5	5	5	4	5	5	5	5	5	5	5	5	5	1	1	1	1	1	1	1	5	1	1	1	1	1	3	1	1	3	3	1	1	1	2
5	5	5	5	5	5	5	5	5	5	1	1	1	1	1	1	1	1	1	1	5	5	5	5	5	5	5	1	1	1	1	1	1	1	1	1	1	1	1	1	1	1	1	1	1	1	1	1	1	1
5	5	5	5	5	5	5	5	5	5	2	1	1	1	2	2	2	3	2	2	5	5	5	5	5	5	5	1	1	1	1	1	1	1	1	3	2	1	1	2	2	2	2	2	3	2	2	1	1	1
5	5	5	5	5	5	5	5	5	5	1	1	1	1	1	1	4	4	1	1	5	5	5	5	5	5	5	1	1	1	1	1	1	1	1	1	1	1	1	1	1	1	1	1	3	1	1	1	1	1
5	5	5	5	5	5	5	5	5	5	2	2	2	2	2	2	2	2	1	1	5	5	5	5	5	5	5	2	2	2	2	2	5	1	2	2	2	2	2	2	2	2	2	2	2	2	2	2	2	2
5	5	5	5	5	5	5	5	5	5	1	1	1	1	1	1	1	1	1	1	5	5	5	5	5	5	5	1	1	1	1	1	1	1	1	1	1	1	1	1	1	1	1	1	1	1	1	1	1	1
5	5	5	5	5	5	5	5	5	5	1	1	1	1	1	1	1	1	1	1	5	5	5	5	5	5	5	1	1	1	1	1	1	1	1	1	1	1	1	1	1	1	1	1	1	1	1	1	1	1
5	5	5	5	5	5	5	5	5	5	3	2	3	1	1	1	4	4	4	3	5	4	4	4	4	4	4	4	2	2	1	1	3	2	2	4	4	1	1	4	2	4	2	2	2	2	2	2	3	3
5	5	5	5	5	5	5	5	5	5	1	1	1	1	1	1	1	1	1	1	5	5	5	5	5	5	5	5	1	1	1	1	1	1	1	1	5	1	1	1	1	1	1	1	1	1	1	1	1	1
5	5	5	5	5	5	5	5	5	5	1	1	1	1	1	1	3	3	1	1	5	5	5	5	5	5	5	1	1	1	1	1	1	1	1	1	1	1	1	1	1	1	1	1	1	5	1	1	1	1
5	5	5	5	5	5	5	5	5	5	1	1	1	1	1	2	1	1	1	1	5	5	5	5	5	5	5	1	1	1	1	1	2	1	1	1	1	1	1	1	1	1	1	1	1	1	1	2	1	1
5	5	5	5	5	5	5	5	5	5	5	5	5	5	5	5	5	5	5	5	5	4	4	5	5	4	4	2	2	1	2	1	1	1	1	3	2	1	1	2	2	2	1	1	1	2	1	2	2	2
5	5	5	5	5	5	5	5	5	5	1	1	1	1	1	1	1	1	1	1	5	5	5	5	5	5	5	1	1	1	1	1	1	1	1	1	1	1	1	1	1	1	1	1	1	1	1	1	1	1
5	5	5	5	5	5	5	5	5	5	1	1	1	1	1	1	1	1	1	1	5	5	5	5	5	5	5	1	1	1	1	1	1	1	1	1	1	1	1	1	1	1	1	1	1	1	1	1	1	1
5	5	5	5	5	5	5	5	5	5	1	1	1	1	1	1	1	1	1	1	5	5	5	5	5	5	5	5	1	1	1	1	1	1	1	1	1	1	1	1	1	1	1	1	1	1	1	1	1	1
5	5	5	5	5	5	5	5	5	5	5	5	5	5	5	5	5	5	5	5	5	5	5	5	5	5	5	5	5	5	5	5	5	5	5	5	5	5	5	5	5	5	5	5	5	5	5	5	5	5
5	5	5	5	5	5	5	5	5	5	1	1	3	3	1	1	5	3	3	3	5	5	5	5	5	5	5	3	1	1	1	1	1	1	1	1	1	1	1	1	1	1	1	1	1	1	1	1	1	1
5	5	5	5	5	5	5	5	5	5	1	1	1	1	1	1	5	5	5	5	5	5	5	5	5	5	5	5	1	5	5	5	5	5	5	5	1	1	1	5	1	5	5	5	5	5	5	5	5	5
5	5	5	5	5	5	5	5	5	5	1	1	1	1	1	1	1	1	1	1	5	5	5	5	5	5	5	1	1	1	1	1	1	1	1	1	1	1	1	1	1	1	1	1	1	1	1	1	1	1
5	5	5	5	5	5	5	5	5	5	1	1	1	1	1	1	1	1	1	1	5	5	5	5	5	5	5	1	1	1	1	1	1	1	1	1	1	1	1	1	1	1	1	1	1	1	1	1	1	1
5	5	5	5	5	5	5	5	5	5	5	5	5	5	5	5	5	5	5	5	5	5	5	5	5	5	5	5	5	5	5	5	5	5	5	5	5	5	5	5	5	5	5	5	5	5	5	5	5	5
5	5	5	5	5	5	5	5	5	5	5	5	5	5	5	5	5	5	5	5	5	5	5	5	4	5	5	5	5	5	5	5	5	5	5	5	5	5	5	5	5	5	5	5	5	5	5	4	4	4
5	5	5	5	5	5	5	5	5	5	1	1	1	1	1	1	5	5	1	1	5	5	5	5	5	5	5	1	1	1	1	1	1	1	1	1	1	1	1	1	1	1	1	1	1	1	1	1	1	1
5	5	5	5	5	5	5	5	5	5	1	1	1	1	1	1	1	1	1	1	5	5	5	5	5	5	5	1	1	1	1	1	1	1	1	1	1	1	1	1	1	1	1	1	1	1	1	1	1	1
5	5	5	5	5	5	5	5	5	5	2	2	2	2	1	1	2	2	2	2	5	5	5	5	5	5	5	4	1	2	1	1	4	3	1	4	1	1	1	2	2	2	2	2	2	2	3	3	1	3
5	5	5	5	5	5	5	5	5	5	1	1	1	1	1	1	1	1	1	1	5	5	5	5	5	5	5	1	1	1	1	1	1	1	1	1	1	1	1	1	1	1	1	1	1	1	1	1	1	1
5	5	5	5	5	5	5	5	5	5	1	1	5	1	1	1	1	5	1	1	5	5	5	5	5	5	5	1	1	1	1	1	1	1	1	1	1	1	1	1	1	1	1	1	1	1	1	1	1	1
5	5	5	5	5	5	5	5	5	5	2	1	1	1	1	1	2	2	1	1	5	5	5	5	4	4	5	4	2	2	1	1	1	1	1	1	1	1	1	1	1	1	2	1	2	1	1	5	1	1
5	5	5	5	5	5	5	5	5	5	3	1	1	1	1	1	5	5	5	5	5	5	5	5	4	5	5	1	1	1	1	1	1	1	1	2	1	1	1	4	1	5	2	2	5	2	4	5	5	1
5	5	5	5	5	5	5	5	5	5	1	1	1	1	1	1	1	1	1	1	5	5	5	5	5	5	5	1	1	1	1	1	1	1	1	1	1	1	1	1	1	1	1	1	1	1	1	1	1	1
5	5	5	5	5	5	5	5	5	5	5	1	1	1	1	1	1	5	5	5	5	5	5	5	5	5	5	3	3	3	2	3	3	3	2	2	2	2	2	2	2	2	2	2	2	2	2	2	2	3
5	5	5	5	5	5	5	5	5	5	1	2	2	2	2	2	4	4	2	2	2	4	4	4	4	4	2	4	1	2	2	2	2	2	2	2	2	2	2	2	2	4	2	2	2	2	2	2	2	2
5	5	5	5	5	5	5	5	5	5	1	1	1	1	1	1	1	1	1	1	5	5	5	5	5	5	5	5	1	1	1	1	1	1	1	1	1	1	1	1	1	1	1	1	1	1	1	5	1	1
5	5	5	5	5	5	5	5	5	5	5	5	3	5	5	5	5	5	4	5	5	4	4	4	4	4	4	4	2	3	2	3	3	4	4	4	4	2	2	2	3	4	2	2	2	3	3	3	2	2
5	5	5	5	5	5	5	5	5	5	5	5	5	5	5	5	5	5	5	5	5	5	5	5	5	5	5	5	5	5	5	5	5	5	5	5	5	5	5	5	5	5	5	5	5	5	5	5	5	5
5	5	5	5	5	5	5	5	5	5	3	3	1	1	1	1	3	1	1	1	5	5	5	5	5	5	5	1	1	1	1	1	1	1	1	5	1	1	1	1	1	1	1	1	1	3	1	1	1	1
5	5	5	5	5	5	5	5	5	5	1	1	1	1	1	3	3	3	2	3	5	5	5	5	5	5	5	1	1	5	1	1	1	1	1	1	1	1	1	1	1	1	1	1	1	1	1	1	1	1
5	5	5	5	5	5	5	5	5	5	5	5	5	5	5	5	5	5	5	5	5	5	5	5	5	5	5	5	5	5	5	5	5	5	5	5	5	5	5	5	5	5	5	5	5	5	5	5	5	5
5	5	5	5	5	5	5	5	5	5	1	1	1	1	1	1	1	1	1	1	5	5	5	5	5	5	5	1	1	1	1	1	1	1	1	1	1	1	1	1	1	1	1	1	1	1	1	1	1	1
5	5	5	5	5	5	5	5	5	5	1	1	2	1	1	1	1	3	4	3	5	5	5	5	5	5	5	5	5	5	5	5	5	5	5	5	5	5	5	5	5	5	5	5	5	5	5	5	5	5
5	5	5	5	5	5	5	5	5	5	5	1	1	1	1	1	1	1	1	1	5	5	5	5	5	5	1	1	1	1	1	1	1	1	1	1	1	1	1	1	1	1	1	1	1	1	1	1	1	1
5	5	5	5	5	5	5	5	5	5	5	5	5	5	5	5	5	1	1	1	5	5	5	5	5	5	5	1	1	1	1	1	1	1	1	1	1	1	1	1	1	1	1	1	1	1	1	1	1	1
5	5	5	5	5	5	5	5	5	5	1	1	1	1	1	1	1	1	1	1	5	5	5	5	5	5	5	1	1	1	1	1	1	1	1	1	1	1	1	1	1	1	1	1	1	1	1	1	1	1
5	5	5	5	5	5	5	5	5	5	5	5	5	5	1	2	5	5	2	5	5	5	5	5	5	5	5	1	1	2	1	1	1	1	1	5	1	1	1	2	1	2	4	2	1	5	2	2	1	4
5	5	5	5	5	5	5	5	5	5	5	1	1	1	5	1	5	5	5	5	4	4	4	4	3	4	4	1	1	1	1	1	1	1	1	2	1	1	1	1	3	3	3	2	4	2	3	2	1	2
5	5	5	5	5	5	5	5	5	5	1	1	1	1	1	1	1	1	1	1	4	5	4	4	4	4	4	1	1	2	1	2	2	2	2	3	2	2	2	2	2	2	2	2	2	2	2	2	2	2
5	5	5	5	5	5	5	5	5	5	1	1	1	1	1	1	3	2	2	2	5	5	5	5	5	5	5	1	1	1	1	2	2	1	1	2	1	1	1	1	1	4	1	1	1	1	1	1	1	1
5	5	5	5	5	5	5	5	5	5	1	1	1	1	1	1	1	1	1	1	5	5	5	5	5	5	5	2	1	1	1	1	1	1	1	1	3	1	1	1	1	3	1	1	1	1	1	1	1	1
5	5	5	5	5	5	5	5	5	5	1	1	1	1	1	5	1	1	1	5	5	5	5	5	5	5	5	1	1	1	1	5	1	5	1	1	1	1	1	1	1	5	1	5	5	1	5	1	1	1
5	5	5	5	5	5	5	5	5	5	1	1	1	1	1	1	1	2	1	1	5	5	5	5	5	5	5	5	5	3	1	1	5	3	3	5	2	2	2	2	1	4	1	2	3	3	1	3	5	1
5	5	5	5	5	5	5	5	5	5	1	1	3	3	2	3	5	5	5	5	5	5	3	5	5	5	5	2	2	2	2	2	2	2	2	3	1	2	1	3	3	4	3	2	3	2	3	4	2	3
5	5	5	5	5	5	5	5	5	5	5	1	5	5	5	5	5	5	5	5	5	4	4	4	4	4	4	3	1	2	1	2	2	2	2	2	3	2	2	2	2	3	3	2	2	2	2	3	2	2
5	5	5	5	4	5	5	5	5	5	2	2	1	1	1	1	5	5	3	5	5	5	5	5	4	5	5	5	1	1	1	1	1	1	1	1	2	1	1	1	1	2	1	2	2	3	2	4	1	4
5	5	5	5	5	5	4	5	5	5	4	5	2	5	1	5	5	5	5	5	5	5	5	5	5	5	5	1	1	1	1	1	4	4	1	5	1	1	1	1	3	5	5	5	5	1	1	1	1	1
5	5	5	5	4	5	5	5	5	5	2	2	2	2	2	2	3	3	2	3	5	5	5	5	5	5	5	3	2	2	4	2	2	2	1	2	2	2	2	2	2	4	2	2	2	2	3	2	2	2
5	5	5	5	5	5	5	5	5	4	1	1	1	1	1	2	3	1	2	1	5	5	5	5	5	5	5	1	1	1	1	1	1	1	1	1	1	1	1	1	1	5	2	1	1	1	3	5	1	3
5	5	4	5	5	5	5	5	5	5	2	1	3	3	2	2	5	3	2	3	5	5	5	5	5	5	5	1	1	1	1	1	1	1	1	2	1	1	1	1	1	1	2	1	4	2	2	2	1	2
4	5	5	5	5	5	5	5	5	5	3	4	5	5	4	2	5	5	5	4	5	5	5	5	4	5	5	5	5	5	5	5	5	5	5	4	4	4	4	5	5	5	5	5	5	5	5	5	5	5
5	5	5	5	5	5	4	5	5	5	1	1	1	1	1	1	4	1	1	1	5	5	5	5	5	5	5	5	1	3	1	1	1	1	1	1	1	1	1	1	1	1	1	1	1	1	3	1	1	1
5	4	4	5	5	5	5	5	5	5	3	3	3	3	3	3	3	3	3	3	4	4	4	4	4	4	4	2	2	2	2	2	2	2	2	2	2	2	2	2	2	2	2	2	2	2	2	2	2	2
5	4	4	5	5	5	5	5	5	5	3	3	3	1	1	1	3	3	3	2	5	5	5	5	5	5	5	3	3	2	4	4	4	1	1	3	4	1	1	3	1	4	4	1	3	3	1	3	1	4
5	5	5	5	3	5	5	5	5	5	1	1	1	1	1	3	3	3	3	3	5	5	5	5	5	5	5	1	1	1	1	1	1	1	1	1	1	1	1	1	1	1	1	1	1	3	3	3	1	1
5	3	5	5	5	5	5	5	5	5	1	1	1	1	1	1	5	2	2	2	4	5	5	5	4	5	4	1	1	1	1	2	2	2	2	2	1	2	1	1	1	1	1	1	2	2	2	2	2	2
5	5	5	5	4	5	4	5	5	5	2	2	2	1	2	2	2	1	2	1	4	5	5	5	4	5	5	1	1	2	1	2	1	2	1	2	1	1	2	2	2	2	2	1	2	2	3	2	1	1
5	5	5	5	5	5	4	4	5	5	5	1	3	1	2	3	4	4	3	4	5	5	5	3	3	2	2	2	5	2	1	4	4	4	2	2	4	5	5	5	5	1	5	2	4	4	2	3	5	2
5	5	5	5	4	5	4	5	5	5	1	1	1	1	1	2	3	3	3	3	5	5	5	5	5	5	5	3	1	1	1	1	1	1	1	3	1	1	1	1	1	1	1	1	1	3	3	1	1	3
5	5	5	5	4	5	4	5	5	5	3	3	2	3	2	3	3	3	3	3	5	5	5	5	5	5	4	1	1	1	1	1	1	1	1	3	1	1	1	3	3	3	3	3	3	3	3	2	1	1
5	5	5	5	3	5	5	5	5	5	1	1	1	1	1	2	3	3	2	2	5	5	5	5	5	5	5	1	1	1	1	1	1	1	1	1	1	1	1	1	1	1	1	1	1	1	1	1	1	1
5	5	5	5	4	5	5	5	4	5	3	3	2	2	2	2	3	3	3	3	5	5	5	5	4	5	5	2	2	2	2	2	5	5	5	5	2	2	2	2	2	2	2	2	2	2	2	5	5	5
4	5	5	5	4	5	5	5	5	5	5	5	3	5	3	1	4	5	5	5	5	5	5	5	5	5	5	5	5	5	5	3	5	4	3	4	5	1	3	5	5	5	3	4	5	5	2	3	1	2
5	5	5	5	4	5	4	5	5	5	4	2	2	2	2	2	2	2	2	2	5	5	5	5	5	5	5	1	1	1	1	1	1	1	1	4	1	1	1	3	1	4	1	1	1	1	1	1	1	1
5	5	5	5	5	5	5	5	4	4	2	2	2	2	2	2	3	2	2	2	5	5	5	5	4	4	4	4	3	2	2	2	4	2	3	3	2	2	2	2	3	2	2	2	2	3	2	3	2	2
5	5	5	5	3	5	4	5	5	5	2	2	2	1	1	1	2	2	2	2	5	5	5	4	4	4	4	2	2	2	2	2	2	2	2	3	2	2	2	2	2	2	2	2	2	2	3	3	3	4
5	5	4	5	4	5	4	5	5	5	3	3	2	1	1	3	2	3	1	3	5	5	5	5	5	5	5	1	1	1	1	1	5	5	2	4	1	1	1	3	2	3	1	1	2	4	2	4	1	2
5	4	5	5	4	5	4	5	5	5	1	1	1	1	1	1	1	1	1	1	5	5	5	5	5	5	5	2	2	2	1	1	1	1	1	1	1	1	1	1	1	1	1	1	1	1	1	1	1	1
5	4	5	5	4	5	5	4	5	5	3	2	4	2	2	2	4	3	3	2	5	5	5	5	4	5	5	1	1	1	1	1	1	1	1	1	1	1	1	1	1	1	1	1	1	1	1	1	1	1
5	5	5	5	5	5	4	4	5	4	1	2	2	2	2	1	2	2	3	2	5	5	4	5	3	4	4	4	1	3	1	2	2	2	2	2	2	2	1	4	2	2	2	3	3	3	4	4	2	2
4	5	5	5	5	5	3	5	5	5	5	1	5	1	1	3	5	3	1	3	5	5	5	5	5	3	5	1	1	1	1	1	1	1	1	5	1	1	1	4	5	5	2	1	1	2	1	1	1	1
5	5	5	5	2	5	5	5	5	5	1	1	1	1	5	1	5	1	1	1	5	5	4	4	4	4	3	2	1	1	1	2	2	2	2	3	2	2	2	2	2	2	2	2	2	2	2	2	2	2
4	5	5	4	5	5	5	5	5	3	1	1	1	1	1	1	4	4	1	4	4	4	4	4	3	3	3	4	4	3	1	3	2	2	2	2	2	1	2	2	2	2	2	2	2	2	2	2	2	2
4	5	4	5	4	5	5	5	5	4	1	1	4	1	1	1	4	4	4	4	4	4	3	5	4	4	4	1	2	1	1	2	3	2	1	2	1	1	1	2	2	2	4	4	4	2	2	1	2	1
5	5	5	5	5	5	4	4	4	4	2	2	3	2	2	3	3	3	3	3	5	5	4	5	5	5	2	3	1	2	1	2	2	2	2	2	1	1	1	3	2	2	2	2	2	3	2	2	2	2
5	4	4	5	4	5	4	5	5	5	3	3	3	3	2	3	5	5	4	5	5	5	5	5	4	5	5	3	3	2	1	1	1	2	2	1	3	1	1	5	3	4	3	2	4	3	3	3	1	1
1	5	5	5	5	5	5	5	5	5	1	1	1	1	1	1	1	1	1	1	5	5	5	5	5	5	5	1	1	1	1	1	1	1	1	1	1	1	1	1	1	1	1	1	1	1	1	1	1	1
1	5	5	5	5	5	5	5	5	5	1	1	1	1	1	1	1	1	1	1	5	5	5	5	5	5	5	1	1	1	1	1	1	1	1	1	1	1	1	1	1	1	1	1	1	1	1	1	1	1
5	3	3	5	5	5	5	5	5	5	5	5	5	5	5	5	5	5	5	5	5	5	5	5	5	5	5	5	5	5	5	5	5	5	5	5	5	5	5	5	5	5	5	5	5	5	5	5	5	5
5	5	5	5	1	5	5	5	5	5	5	5	5	5	5	5	5	5	5	5	5	5	5	5	5	5	5	5	5	5	5	5	5	5	5	5	5	5	5	5	5	5	5	5	5	5	5	5	5	5
5	5	5	5	2	5	3	5	5	5	1	1	1	1	1	2	2	2	1	2	5	5	5	5	4	4	5	1	1	1	1	1	1	1	1	4	2	1	1	2	2	2	2	2	2	2	2	2	2	1
4	4	4	4	4	5	5	5	5	5	1	1	2	2	2	2	3	3	2	3	4	4	4	4	4	4	4	4	2	3	2	2	2	2	2	3	2	2	2	2	2	2	3	2	2	2	2	2	2	2
5	4	5	5	4	4	5	5	4	4	4	1	4	3	2	2	3	4	4	4	5	4	5	5	5	5	5	1	1	1	1	1	1	1	1	2	1	1	1	2	2	4	3	3	1	2	3	1	1	1
5	5	5	5	3	5	4	5	4	4	2	2	1	1	2	3	3	2	3	2	5	4	4	4	4	4	4	2	2	2	1	1	1	1	1	1	1	1	1	1	1	1	1	1	1	1	1	2	1	1
5	5	5	5	4	4	4	4	4	5	4	3	2	2	2	2	3	4	3	3	5	5	5	5	3	5	5	3	2	2	1	1	3	3	2	3	1	1	1	3	3	3	3	3	3	3	2	3	2	2
4	4	5	5	4	5	4	5	5	4	2	2	2	2	2	3	1	4	3	4	5	5	5	5	4	5	5	1	1	1	1	1	3	2	2	3	1	1	1	1	1	1	2	2	2	3	1	2	1	2
5	3	5	5	5	5	3	4	5	5	1	1	1	1	2	3	5	5	4	3	5	5	5	5	4	4	5	2	1	1	1	1	2	1	1	2	1	1	1	3	1	2	1	1	2	2	2	1	1	2
4	4	4	4	5	5	5	5	5	4	3	1	1	1	3	3	3	5	5	2	5	5	5	5	4	5	5	1	1	2	1	2	1	1	1	1	3	1	1	2	1	4	2	2	4	2	1	2	3	2
4	5	5	5	3	4	4	5	5	5	3	1	1	1	1	3	3	4	1	1	5	5	5	4	4	4	5	4	4	4	4	2	1	3	4	4	4	2	2	2	2	2	3	3	4	4	3	5	5	5
5	5	5	5	4	4	5	4	4	4	1	1	1	1	1	1	5	5	4	4	4	5	4	4	4	4	4	2	2	1	1	2	2	4	4	5	1	2	1	2	4	4	4	4	4	4	4	4	2	2
3	5	5	5	3	5	5	5	5	4	1	1	1	1	2	2	2	3	2	2	4	4	4	5	4	4	4	4	2	2	2	4	2	2	2	3	1	1	1	2	2	4	2	2	2	3	2	2	2	2
3	5	5	5	5	4	4	5	5	4	4	3	3	4	4	3	4	3	3	3	5	5	4	4	4	4	4	4	1	1	1	1	1	1	1	4	1	1	1	1	2	4	4	3	4	3	3	3	2	1
3	5	5	5	3	5	3	5	5	5	2	2	2	2	2	2	3	2	2	3	5	5	5	5	5	5	5	1	1	1	1	1	1	1	2	2	1	1	1	1	1	1	1	1	1	1	2	1	1	1
3	4	5	5	4	5	4	5	5	4	1	1	2	3	1	1	2	3	3	4	5	5	5	5	4	4	4	1	1	1	1	1	1	1	1	1	1	1	1	1	1	1	1	2	1	1	2	1	1	1
5	5	5	5	4	4	4	4	4	4	1	1	1	1	1	1	3	2	2	2	4	4	4	4	4	4	2	2	2	2	2	2	2	2	2	2	2	2	2	2	2	3	2	2	2	2	2	2	2	2
5	5	4	4	4	5	4	5	4	4	1	2	3	3	1	1	3	3	2	3	5	5	5	5	5	5	4	3	2	2	2	2	2	2	2	2	2	2	2	2	2	2	2	2	2	2	2	2	2	2
3	5	3	5	4	5	5	5	5	4	3	1	1	1	1	3	3	4	3	3	5	5	5	5	5	5	5	2	1	3	3	3	3	3	3	3	3	3	3	3	3	3	3	3	3	3	2	3	3	3
5	4	4	5	3	5	3	5	5	5	3	3	3	3	1	2	5	3	3	3	5	5	5	5	5	5	5	3	3	1	1	1	1	1	1	2	1	1	1	1	1	1	2	2	3	3	2	1	1	1
5	5	5	4	5	4	4	4	4	4	4	4	5	4	4	4	4	3	3	3	3	4	5	4	4	5	3	3	3	5	4	4	4	4	5	4	4	4	5	5	5	5	5	5	4	4	4	4	5	4
4	4	4	4	4	5	4	5	5	5	3	3	3	3	3	4	3	3	3	3	5	5	5	5	5	5	5	5	5	5	5	5	1	5	1	3	3	3	3	3	3	3	3	3	3	3	3	3	1	5
5	5	5	5	3	4	4	5	4	4	1	1	1	1	1	3	4	4	4	4	5	3	1	5	2	2	3	3	3	3	3	5	1	3	3	1	5	4	3	3	3	3	3	3	3	3	3	3	3	3
5	4	4	5	4	5	4	5	4	4	4	4	4	4	4	4	4	4	4	4	3	4	4	3	3	3	3	3	3	3	3	3	3	3	3	3	3	3	3	3	3	3	3	3	3	3	3	3	3	3
4	4	3	5	3	5	5	5	5	5	2	1	3	1	1	2	4	4	1	1	4	5	5	5	4	4	5	1	1	1	1	1	1	1	1	2	2	1	1	1	1	2	1	1	1	1	1	1	1	1
5	4	5	4	1	5	5	4	5	5	1	1	5	4	5	5	4	4	5	5	5	5	5	5	5	5	5	1	1	1	1	1	5	5	5	5	1	1	1	1	1	1	1	1	1	1	1	5	1	5
4	4	4	4	4	5	4	4	5	5	3	3	3	2	2	3	3	3	2	3	4	4	4	4	4	4	4	4	2	2	2	2	4	2	5	3	2	2	2	3	2	3	2	2	3	3	2	2	2	2
5	4	4	4	3	5	5	4	4	5	1	2	2	2	2	2	3	3	3	2	5	5	5	5	5	4	4	2	1	1	1	1	1	1	1	4	2	1	1	2	1	1	1	2	2	2	2	2	1	2
5	5	4	4	4	5	4	4	4	4	1	1	1	1	1	2	1	3	2	2	5	5	5	5	4	3	4	2	2	2	1	1	2	2	1	2	1	1	1	2	2	1	2	2	3	2	1	3	1	3
5	5	5	5	5	5	5	5	1	1	1	1	1	1	1	1	1	1	1	1	5	5	5	5	5	5	5	5	1	1	1	1	1	1	1	1	1	1	1	1	1	1	1	1	1	1	1	1	1	1
3	5	5	5	3	3	3	5	5	5	2	1	2	2	2	2	4	2	2	2	4	5	5	5	3	3	3	3	3	3	3	3	3	3	3	3	3	3	3	3	3	3	3	3	3	3	3	1	1	1
5	5	4	4	4	4	4	4	4	4	4	4	4	4	4	4	4	4	4	4	5	4	4	4	3	3	4	3	1	1	1	3	3	4	3	4	1	1	1	3	1	3	1	3	2	3	2	2	1	2
5	5	5	5	3	3	3	3	5	5	3	3	2	2	1	3	3	3	2	3	5	5	5	3	3	3	3	1	2	1	2	3	3	2	3	3	3	3	3	3	3	3	3	3	3	5	3	3	3	3
4	4	4	4	3	4	4	5	5	5	2	2	2	2	2	2	2	2	2	2	5	5	5	5	4	4	4	1	1	1	1	1	1	3	1	1	1	1	1	3	1	1	3	3	3	3	2	2	1	1
5	5	5	4	2	5	3	4	4	5	4	3	2	3	4	5	4	4	3	3	4	4	4	5	3	4	4	4	2	2	4	2	1	2	2	3	2	2	2	2	3	4	3	2	2	3	3	2	2	2
2	5	5	2	5	5	5	5	5	3	3	3	4	3	5	2	4	4	1	5	5	5	5	5	5	5	5	3	1	5	4	1	3	3	2	1	2	1	1	3	2	1	1	2	2	1	2	2	2	2
4	4	4	4	5	4	4	4	4	4	1	1	1	1	1	1	2	2	1	1	4	4	4	4	4	4	4	4	1	1	1	1	1	1	1	1	1	1	1	1	1	1	1	1	1	1	1	1	1	1
5	4	4	4	4	4	4	4	4	4	1	1	1	1	1	1	2	2	2	1	5	4	5	4	4	4	4	4	2	2	2	1	2	1	1	2	5	1	1	2	1	1	1	1	1	2	2	1	1	1
4	4	4	4	4	4	5	4	4	4	4	4	4	4	4	4	4	4	4	4	5	5	5	5	5	5	5	1	1	1	1	1	4	2	1	4	1	1	1	1	2	3	3	3	4	3	4	3	4	3
5	4	5	4	5	3	4	3	4	4	1	1	1	2	1	4	5	4	4	4	4	5	4	4	4	4	4	1	1	1	1	1	1	3	1	4	1	1	1	1	1	1	3	3	1	1	1	4	1	1
5	4	4	4	4	4	4	4	4	4	2	2	2	2	2	2	3	3	2	2	4	4	4	4	4	4	4	2	2	2	2	2	2	2	2	2	2	2	2	2	2	2	2	2	2	3	3	2	2	2
5	5	5	5	4	3	3	4	4	3	3	3	2	2	2	3	4	3	2	4	5	4	4	4	3	4	4	2	2	2	2	2	2	2	2	3	2	2	2	2	2	2	2	2	2	2	2	2	2	2
4	4	4	5	4	4	4	4	4	4	4	5	5	4	5	4	4	4	4	4	4	4	3	4	4	5	5	2	3	2	1	2	2	2	2	2	2	2	2	3	3	3	3	3	3	3	3	3	3	3
4	3	3	4	4	4	4	5	5	5	3	1	1	1	3	2	5	1	1	1	3	5	4	3	3	3	3	3	3	3	3	3	3	3	3	3	3	3	3	3	3	3	3	3	3	3	3	3	3	3
4	4	4	3	4	5	4	4	4	5	1	2	5	4	4	4	4	2	5	5	4	4	4	4	4	4	4	4	2	2	2	3	3	4	3	2	4	4	4	4	3	2	4	4	4	2	3	4	3	3
4	4	5	3	4	5	3	4	4	5	3	5	3	4	3	5	3	5	5	4	5	5	4	5	4	5	5	4	5	4	5	5	5	4	5	5	5	5	5	4	5	4	5	5	5	5	5	5	5	5
4	4	4	4	4	4	4	4	5	4	5	1	1	1	1	1	1	1	1	1	5	5	5	5	5	5	5	5	3	1	1	1	1	1	1	3	1	1	1	1	1	1	1	1	1	1	1	2	1	1
5	4	4	4	4	4	4	4	4	4	2	2	2	2	2	2	3	3	2	2	5	4	4	4	4	4	4	2	2	2	2	2	2	2	2	2	2	2	2	2	2	2	2	2	2	2	2	3	2	2
5	4	4	4	4	4	4	4	4	4	4	4	4	4	4	4	4	4	4	4	4	4	4	4	4	4	4	1	1	1	1	1	4	4	4	4	4	1	1	1	4	4	4	1	4	4	1	4	4	4
4	4	4	4	4	4	4	4	5	4	2	2	2	2	2	2	4	2	2	2	4	4	4	5	4	5	4	1	1	1	1	1	2	2	2	4	2	2	2	2	2	2	2	2	2	2	2	2	2	2
5	4	4	4	4	4	4	4	4	4	4	4	4	4	4	4	4	4	4	4	5	4	4	4	5	5	4	3	2	2	2	2	2	2	2	2	4	2	2	2	2	4	2	2	4	2	2	4	2	2
5	4	4	4	4	4	4	4	4	4	4	4	4	4	4	4	4	4	5	4	4	4	4	4	4	4	4	4	4	4	4	4	4	4	4	4	4	4	4	4	5	3	3	4	4	4	4	4	4	4
5	5	4	4	3	4	4	4	4	4	3	3	4	3	3	4	3	4	3	3	5	4	5	5	4	4	4	2	2	2	1	2	4	2	2	4	2	2	2	4	2	2	2	2	2	2	2	2	2	2
4	4	4	4	4	4	4	4	4	4	4	2	2	2	2	2	4	2	2	4	4	4	4	5	4	4	4	1	1	1	1	1	1	1	2	2	1	1	1	2	2	2	2	2	2	4	2	4	2	2
4	4	4	4	4	4	4	4	4	4	3	3	1	2	1	1	2	2	1	2	4	4	4	4	4	4	4	1	2	3	3	3	3	4	3	2	1	1	3	3	3	3	3	3	3	3	3	1	1	1
4	4	4	4	4	5	4	4	4	3	3	2	3	3	2	3	4	3	3	3	5	5	5	5	5	4	4	1	1	1	1	1	2	1	2	3	3	1	1	2	2	3	3	3	3	3	3	2	2	2
4	4	4	4	4	4	4	4	4	4	2	2	2	2	2	2	3	2	2	2	4	4	4	4	4	4	4	4	2	2	2	2	2	2	2	2	2	2	2	2	2	2	2	2	2	2	2	2	2	2
4	4	4	4	4	4	4	4	4	4	1	1	1	1	1	2	2	3	2	3	4	5	5	4	4	4	4	1	2	2	2	2	2	2	2	3	2	1	2	2	2	2	3	2	2	2	2	3	1	2
5	5	5	4	2	5	3	4	3	4	3	3	2	3	3	4	4	3	3	3	4	4	4	4	3	4	4	2	2	2	2	2	1	2	2	3	2	3	2	3	3	4	3	2	2	3	3	2	2	2
5	5	5	3	3	4	3	4	4	4	3	3	2	2	1	2	3	3	2	3	5	5	5	5	5	5	5	2	1	2	1	1	2	2	2	2	2	2	2	2	2	2	2	3	3	3	2	3	2	2
5	3	4	4	4	4	4	4	4	4	2	2	2	2	2	2	3	3	3	2	4	4	3	4	4	4	4	4	2	2	2	2	2	2	2	4	2	2	2	2	2	2	2	2	2	2	2	2	2	2
4	4	4	4	4	4	4	4	4	4	3	2	2	2	2	2	2	2	2	2	4	4	4	4	4	4	4	2	2	2	2	2	4	3	2	4	2	2	2	3	2	2	3	3	4	3	2	3	2	4
4	4	4	4	4	4	4	4	4	4	4	4	4	1	1	3	4	4	1	3	4	4	4	4	4	4	4	4	4	4	1	1	4	4	1	3	3	3	3	3	3	3	3	3	3	3	3	3	3	3
4	4	4	4	4	4	4	4	4	4	1	1	1	1	1	1	3	3	3	3	4	4	4	4	3	4	4	1	1	1	1	1	1	1	1	1	1	1	1	1	1	1	1	1	1	1	1	2	2	2
4	4	4	4	3	5	4	4	4	4	3	3	3	3	1	3	2	1	1	3	5	5	5	5	5	5	5	1	1	1	1	1	4	2	2	3	1	1	1	1	1	1	1	1	1	3	1	1	1	1
4	4	4	4	4	4	4	4	4	4	4	4	4	4	4	4	4	4	4	4	4	4	4	4	4	4	4	2	2	2	2	2	2	2	2	2	2	2	2	2	2	2	2	2	2	2	2	2	2	2
4	4	4	4	4	4	4	4	4	4	4	4	4	4	4	4	4	4	4	4	4	4	4	4	4	4	4	4	4	4	4	4	4	4	4	2	4	2	4	4	4	4	4	4	4	4	4	4	4	4
4	4	4	4	4	4	4	4	4	4	4	4	4	4	4	4	4	4	4	4	4	4	4	4	4	4	4	4	4	4	4	4	4	4	4	4	4	4	4	4	4	4	4	4	4	4	4	4	4	4
4	4	4	4	4	4	4	4	4	4	4	4	3	4	3	4	2	4	4	4	3	4	4	3	4	4	4	3	3	3	4	3	3	3	3	3	4	3	3	4	3	5	3	3	4	4	3	4	2	3
4	4	4	4	4	4	4	5	4	3	2	2	2	2	2	2	2	3	3	2	5	5	4	5	4	4	5	2	2	2	1	1	2	2	2	2	2	2	2	2	2	2	2	2	3	3	3	4	2	3
4	4	4	4	4	4	4	4	4	4	2	2	2	2	2	2	2	2	2	2	4	4	4	4	3	4	4	2	2	2	2	2	2	2	2	4	4	2	2	2	2	2	2	2	2	2	4	2	2	2
3	4	4	4	4	4	4	4	4	4	3	3	3	3	2	2	3	3	3	3	4	4	4	4	4	4	4	3	3	4	1	2	2	3	2	3	3	2	2	3	2	3	2	2	3	2	2	3	2	2
4	5	4	4	3	4	3	4	4	4	1	1	1	1	1	1	1	2	1	1	5	5	5	5	4	5	5	1	1	1	1	1	1	1	1	1	1	1	1	1	1	1	1	1	1	1	1	1	1	1
4	3	5	5	2	5	3	4	4	4	1	1	1	2	2	4	4	4	2	1	4	4	4	4	4	3	4	1	1	1	1	1	1	4	2	4	1	1	2	1	1	4	1	1	3	2	1	2	2	2
4	4	4	4	3	4	4	4	4	4	3	2	2	2	2	2	3	3	3	2	5	5	5	5	5	5	5	1	1	1	1	1	1	1	1	1	1	1	1	2	2	3	2	1	2	3	2	3	1	2
4	4	4	4	4	4	3	4	4	4	3	3	2	2	2	3	3	3	3	3	4	4	4	4	4	4	4	2	2	3	2	2	3	2	2	3	2	2	2	2	2	4	2	2	3	3	3	3	2	3
4	3	4	5	4	4	4	4	4	3	3	3	2	2	1	1	5	5	3	1	5	5	5	5	5	5	5	5	3	1	1	1	1	3	3	3	3	3	3	3	3	4	2	2	3	3	3	1	1	1
5	3	4	5	3	3	3	4	4	5	3	2	2	1	1	3	4	4	3	4	5	5	5	5	5	5	5	4	2	2	1	1	3	3	2	2	2	2	2	2	2	4	2	3	3	3	3	3	2	2
3	4	4	4	4	4	4	4	4	4	2	2	2	3	2	2	2	3	2	3	5	5	5	5	4	5	5	2	1	2	1	1	2	2	2	3	1	1	1	2	1	2	2	1	3	2	2	2	1	2
4	4	4	4	3	4	4	4	4	4	3	2	2	2	2	2	2	3	2	3	4	4	4	4	3	4	4	2	2	2	2	2	2	2	2	2	2	2	2	2	2	2	2	2	2	2	2	2	2	2
4	4	4	3	4	4	4	4	4	4	2	2	2	2	2	2	2	4	3	2	4	5	5	5	4	5	5	2	2	1	1	1	1	1	1	1	1	1	1	1	1	1	2	2	1	1	2	1	1	1
4	4	4	4	3	4	4	4	4	4	3	3	3	2	3	2	3	3	3	3	5	5	5	5	5	5	2	1	1	1	1	1	1	1	1	3	1	1	1	1	1	1	3	1	3	3	1	1	1	1
4	4	5	5	4	3	3	4	3	4	4	2	2	2	2	3	4	4	2	2	4	5	5	5	5	5	5	2	1	1	1	1	2	2	2	4	2	1	1	1	2	3	3	2	2	2	3	3	2	2
4	4	4	4	3	4	4	4	4	4	2	2	2	2	2	2	2	2	2	2	4	5	4	4	3	3	4	2	2	2	2	2	4	3	2	3	4	2	2	3	2	4	2	3	4	3	2	2	2	3
4	4	5	4	3	3	4	4	4	3	3	1	1	1	1	1	3	3	1	3	4	5	5	5	4	5	5	5	3	1	2	1	3	3	2	2	1	1	1	1	1	1	1	3	1	3	3	3	1	1
3	3	4	4	4	4	4	4	4	4	1	1	1	1	1	1	3	3	1	1	5	5	5	5	5	5	5	5	1	4	1	1	1	1	1	1	1	1	1	1	1	1	1	1	1	1	4	1	1	1
4	3	3	4	3	4	4	4	5	4	1	1	1	1	1	2	1	1	1	1	4	5	5	5	5	4	4	4	2	2	1	2	5	3	4	4	2	5	1	3	1	5	4	4	5	5	4	5	4	5
3	4	3	5	5	4	3	3	4	4	3	5	3	5	4	5	4	5	3	3	4	4	4	4	3	3	4	3	3	3	2	2	3	4	2	2	3	3	3	3	3	3	3	4	4	3	3	4	4	3
4	3	4	4	4	5	3	5	3	3	3	3	3	3	3	3	3	4	4	4	5	5	4	4	4	4	4	3	3	3	2	2	3	3	3	3	3	3	3	3	3	3	2	3	3	3	3	3	2	3
4	4	4	4	3	4	3	4	4	4	2	2	2	2	3	2	4	4	3	4	4	4	4	4	4	4	4	4	4	4	2	2	2	2	2	2	2	2	2	2	2	2	2	2	2	2	2	2	2	2
4	4	4	4	4	4	3	4	4	3	3	3	3	2	3	3	3	3	3	3	5	5	5	5	5	5	5	1	1	1	1	1	2	2	2	2	2	2	2	1	2	3	3	2	3	3	2	2	1	3
4	4	5	3	4	4	3	4	3	4	4	2	2	1	1	2	3	3	2	3	4	4	4	4	4	4	4	2	2	2	2	2	2	2	2	3	2	1	2	2	2	2	2	1	2	3	2	2	2	2
3	3	3	4	4	4	4	4	4	4	3	3	3	3	2	2	3	3	3	2	3	4	4	5	4	4	4	3	2	4	2	3	4	3	3	3	2	2	2	3	3	4	3	3	3	4	4	3	3	3
3	3	4	4	5	4	3	3	4	4	3	2	2	2	3	3	5	4	4	4	5	3	3	5	2	4	3	2	2	1	1	1	4	2	1	4	2	1	1	4	4	5	4	4	4	4	4	4	1	4
3	3	4	4	2	5	4	4	4	4	2	1	2	2	4	2	4	4	2	4	5	5	5	5	5	5	5	2	2	2	2	2	4	2	2	4	2	2	2	2	2	2	2	2	2	2	2	2	1	1
3	3	4	4	3	4	4	4	4	4	3	3	3	3	3	2	3	3	3	3	4	4	4	4	4	4	4	4	4	4	4	4	4	4	4	4	4	4	4	4	4	4	4	4	4	4	4	4	4	4
4	5	4	4	3	3	3	4	3	3	3	3	3	4	2	3	2	3	2	2	4	4	3	4	4	4	4	3	2	2	2	2	4	3	2	2	2	2	2	2	2	2	2	1	2	2	2	2	2	2
3	4	4	3	4	4	4	4	3	3	3	3	3	3	4	3	3	3	4	3	4	4	4	4	4	4	4	2	2	2	2	2	2	2	2	2	2	2	2	2	2	2	2	2	2	2	2	2	2	2
3	3	3	4	3	5	4	4	3	3	2	2	2	2	2	2	2	2	2	2	5	4	4	4	4	4	4	4	4	4	4	4	4	4	4	4	4	4	4	4	4	4	4	4	4	4	4	4	4	4
3	3	4	4	4	3	3	4	3	4	3	4	3	3	4	3	4	4	3	4	3	3	3	3	3	3	3	3	2	2	1	2	2	2	2	2	3	3	2	2	2	2	2	2	2	2	3	3	2	2
4	4	3	3	3	4	3	3	4	4	4	4	4	4	3	5	4	4	4	4	5	5	5	5	5	5	5	2	1	1	1	1	2	2	2	4	4	2	1	4	2	3	2	2	4	3	2	3	3	2
4	4	4	3	1	3	3	4	4	5	1	1	1	1	1	2	2	1	1	2	5	5	5	5	5	5	3	1	1	1	1	1	1	1	1	2	1	1	1	1	1	3	1	2	4	3	4	1	1	1
3	3	4	4	4	4	3	3	3	3	3	2	3	3	2	3	3	2	3	3	4	4	4	5	4	4	4	3	3	3	4	3	2	3	4	2	1	1	2	2	1	2	2	2	1	2	3	1	1	2
5	5	3	3	3	3	3	3	3	3	3	3	3	3	3	3	3	3	3	3	4	4	4	4	4	4	4	4	2	2	2	2	2	2	2	3	2	2	2	3	3	3	3	3	3	3	3	2	2	2
4	3	3	4	3	4	3	3	4	3	4	2	3	3	4	4	3	4	2	3	4	4	4	5	4	4	4	2	2	3	2	2	2	2	2	3	2	1	2	3	2	3	3	3	4	3	3	2	2	2
3	3	3	3	3	5	3	3	4	3	3	3	3	3	3	3	3	3	3	3	5	5	5	5	4	5	5	1	1	1	1	1	1	1	1	1	1	1	1	1	1	1	1	1	1	3	1	1	1	1
1	3	4	4	3	4	2	4	4	4	3	3	3	4	3	3	3	3	4	4	4	4	3	4	3	3	3	4	3	2	2	2	2	2	2	3	3	2	2	4	3	3	2	3	3	3	2	2	2	2
3	3	4	4	3	3	3	3	3	4	3	2	2	2	2	3	2	2	2	2	4	4	4	4	4	4	4	2	2	2	2	2	2	2	2	2	2	2	2	2	2	2	2	2	2	2	2	2	1	1
4	4	3	3	1	3	4	3	4	4	3	1	1	1	1	1	4	4	4	4	5	5	5	5	5	5	5	2	1	2	1	1	2	2	2	4	2	2	1	4	2	2	2	2	2	4	4	1	2	2
3	3	3	3	3	3	3	4	4	3	3	3	2	2	2	2	3	3	2	2	5	4	4	4	4	4	4	2	2	2	2	2	2	2	2	3	2	2	2	2	2	3	3	3	3	2	3	3	3	3
1	3	4	3	3	3	4	4	3	4	4	3	4	2	3	4	4	3	2	2	5	5	4	5	4	4	4	2	1	1	1	1	2	1	2	3	2	2	2	3	2	4	2	2	3	3	2	2	2	2
3	3	3	3	3	4	3	3	3	3	3	3	3	2	2	3	3	4	3	4	4	4	4	4	3	3	4	2	2	2	3	2	4	3	2	2	2	2	2	4	4	3	3	3	4	3	3	3	2	4
3	3	3	3	3	4	3	3	3	3	3	3	3	3	3	3	3	3	3	3	4	4	4	4	3	4	4	4	2	2	1	2	1	2	2	3	2	2	2	2	2	2	2	2	2	2	2	2	2	2
3	3	3	3	3	4	3	3	3	3	3	3	3	3	3	3	4	4	4	3	4	3	3	4	3	3	4	4	4	4	4	4	4	4	4	4	4	4	4	4	4	4	4	4	4	4	4	4	4	4
3	3	3	3	4	3	3	3	3	3	3	2	2	2	2	2	2	3	2	2	5	5	3	4	3	3	3	3	2	2	2	2	3	3	2	3	3	2	2	2	2	2	2	2	3	3	2	3	2	2
3	3	3	3	4	3	3	3	3	3	3	3	3	3	3	3	3	3	3	3	3	3	3	3	3	3	3	3	3	3	3	3	3	3	3	3	3	3	3	3	3	3	3	3	3	3	3	3	3	3
3	3	3	3	3	3	3	3	3	4	4	3	3	3	3	3	3	3	3	3	4	4	3	3	3	4	3	3	3	4	4	3	4	3	4	3	4	3	4	3	3	3	3	3	4	3	3	3	4	3
3	3	3	3	2	3	4	3	3	3	4	4	4	4	4	4	3	2	3	4	3	3	4	4	4	5	5	4	1	1	1	1	1	1	1	1	1	1	1	1	1	2	2	2	5	3	1	2	1	2
3	3	3	3	2	3	3	2	4	4	4	4	4	4	3	4	4	3	4	4	4	5	4	4	3	4	4	4	1	1	1	1	3	2	2	3	1	2	2	3	3	3	2	2	3	3	2	4	1	3
3	3	3	3	3	3	3	3	3	3	4	4	4	4	4	3	4	4	4	4	4	5	5	4	3	3	3	2	3	2	2	2	4	4	4	5	4	4	3	5	4	4	4	4	4	4	4	2	2	2
3	3	3	3	3	3	3	3	3	3	3	3	3	3	3	3	3	3	3	3	3	3	3	3	3	3	3	3	3	3	3	3	3	3	3	3	3	3	3	3	3	3	3	3	3	3	3	3	3	3
3	2	3	3	3	3	3	3	3	3	3	3	3	3	3	3	3	3	3	3	5	5	3	3	3	5	5	3	1	3	1	1	3	3	1	3	1	3	1	3	3	3	3	3	3	3	3	5	1	3
2	4	3	3	3	3	1	3	3	3	5	3	1	1	1	3	5	5	1	5	5	5	5	5	5	5	5	3	1	1	1	1	1	1	1	1	1	1	1	1	1	5	5	5	5	1	1	1	1	1
3	3	3	2	2	4	3	2	2	3	4	3	2	3	4	2	4	4	2	3	5	4	4	5	4	4	5	4	2	2	2	2	2	2	2	3	2	2	2	2	2	3	2	2	3	2	3	3	2	2
3	3	2	3	2	3	2	1	3	3	4	4	3	3	3	3	1	3	3	3	4	5	4	4	3	4	4	3	1	2	1	2	4	3	3	3	1	2	2	3	3	4	2	4	4	3	2	4	3	4
2	3	2	3	2	3	2	3	2	3	2	3	3	2	2	2	3	3	3	3	3	3	3	3	3	3	3	3	3	3	3	3	3	3	3	3	3	3	3	3	3	3	3	3	3	3	3	3	3	3
2	2	2	2	2	2	2	2	2	2	2	2	2	2	2	2	2	2	2	2	2	2	2	2	2	2	2	2	2	2	2	2	2	2	2	2	2	2	2	2	2	2	2	2	2	2	2	2	2	2
[truncated: 7 more columns]
